# Supplementary material for: S-217622, a SARS-CoV-2 main protease inhibitor, decreases viral load and ameliorates COVID-19 severity in hamsters
Source: Sci Transl Med. 2022 Nov 3:eabq4064. doi: 10.1126/scitranslmed.abq4064 (PMC9765455; doi:10.1126/scitranslmed.abq4064)
Supplement: Supplementary file 3 — Data file S1 [file scitranslmed.abq4064_data_file_s1.zip]

Archive with 1 entries (1 files):
- scitranslmed.abq4064_data_file_s1.xlsx
