# Supplementary material for: S-217622, a SARS-CoV-2 main protease inhibitor, decreases viral load and ameliorates COVID-19 severity in hamsters
Source: Sci Transl Med. 2022 Nov 3:eabq4064. doi: 10.1126/scitranslmed.abq4064 (PMC9765455; doi:10.1126/scitranslmed.abq4064)
Supplement: Supplementary file 3 — Data file S1 [file scitranslmed.abq4064_data_file_s1.zip › scitranslmed.abq4064_data_file_s1.xlsx]

## Sheet: Figure 1
Fig. 1D: Viral RNA
S-217622 (nM)
0	12	37	111	333	1000
4157978	6689338	5498043	3118030	1651329	43932
12698118	6096691	5641005	3661165	1541228	38449
6668652	4594493	4879830	3962809	1996601	50261
Fig. 1E: Viral RNA
S-217622 (nM)
0	12	37	111	333	1000
64116	3499	344	3	2	4
47206	2756	134	28	3	3
35421	38204	38	25	3	2
Fig. 1G: Virus titer
S-217622 (nM)	24 hpi			48 hpi			72 hpi
0	5800	41000	80000	5000000	36000000	56000000	50000000	180000000	410000000
12	2800	2500	3500	11000000	9000000	25000000	44000000	80000000	150000000
37	6000	1400	1200	7000000	500000	3000000	36000000	18000000	30000000
111	3300	500	400	250000	190000	1600000	5200000	700000	500000
333	n.d.(=100)	n.d.(=100)	n.d.(=100)	n.d.(=100)	n.d.(=100)	n.d.(=100)	n.d.(=100)	n.d.(=100)	n.d.(=100)
1000	n.d.(=100)	n.d.(=100)	n.d.(=100)	n.d.(=100)	n.d.(=100)	n.d.(=100)	n.d.(=100)	n.d.(=100)	n.d.(=100)
Fig. 1H: LDH level
S-217622 (nM)						Uninfected control
0	12	37	111	333	1000
6.6001	9.6161	2.9774	3.741	2.542	2.469	1.3795
8.5224	5.2643	4.82	4.5321	2.3432	2.6251	1.5845
5.222	6.8933	5.918	1.838	2.6821	2.497	1.7724
Fig. 1I: Relative viral RNA to mock treated
S-217622					S-217622					S-217622
Both stages	Post-entry	Entry	Mock		Both stages	Post-entry	Entry	Mock		Both stages	Post-entry	Entry	Mock
0.016	0.007	1.238	1.255		0.022	0.608	0.149	0.728		0.047	1.031	0.033	1.063
0.017	0.006	0.89	0.863		0.01	0.909	0.018	0.917		0.045	0.853	0.037	1.202
0.018	0.006	1.153	0.923		0.013	1.243	0.107	1.498		0.032	0.713	0.04	0.782

## Sheet: Figure 2
Fig. 2A: S-217622 concentration in plasma
Time (h)	10 mg/kg			30 mg/kg			100 mg/kg
0.5	7230	5440	7680	44100	23800	25000	78200	143000	95500
1	6720	5190	6200	42800	25700	25300	74400	140000	98100
2	5900	4850	4730	28700	28900	23600	119000	146000	121000
4	3680	3820	3570	19400	27000	22300	139000	102000	119000
8	1090	1030	2110	7730	7920	5060	80300	47200	55900
24	66.4	86.9	64.8	290	162	378	3560	1340	1690
28	51.6	107	45.6	162	231	329	1440	1150	859
Fig. 2C: Body weight
Day	Uninfected			S-217622 (0 mg/ml)				S-217622 (30 mg/ml)				S-217622 (200 mg/ml)				MPV (200 mg/kg)
0	100	100	100	100	100	100	100	100	100	100	100	100	100	100	100	100	100	100	100
1	104.3	104.5	104.5	100.2	102	95.8	101.8	102.8	104	102.7	103.6	100.4	105.9	103	103.6	105.6	96	99	103.1
2	107.9	109.3	107.6	96.5	89.6	89.8	95.1	106.8	105.1	105.4	106	103.8	110.4	104.5	105.8	105	96.2	99.6	101.8
3	113.3	113.9	111.8	93.7	83.2	87.7	88.6	108.8	105	107.4	110.6	107.9	115.3	107.5	110.4	101.8	93.9	99.4	100.9
4	116.8	116.4	115.2	90	79.9	83.2	85.6	110.3	105.2	109.2	112.4	112.4	123	115	112.1	101.6	93.7	98.3	95.9
5	119.7	120.3	118.9	84.3	76.1	78.9	84.9	112.7	106.7	111.6	113.9	116.1	125.8	116.1	114.6	99.5	90.5	97.8	90
6	120.6	124.1	120.3	80.9	73.6	78.6	88.3	115.8	108.3	114.4	119.2	120.8	131.3	120.4	117.9	98.9	91.9	104.7	94.6
7	122.7	127.1	123.2	77.9	75.3	85.8	94.7	119	108.4	115.3	118.8	123.7	134.8	124.9	117.2	102.9	96.2	110.5	101.9
8	123.5	127.4	128	78.1	82.9	94.6	100.9	124.9	112.2	121.1	124.2	129.1	139.6	128.9	123	109.3	105.1	118.4	112.1
9	130.8	130.7	132.8	83.4	91.2	101.4	108.3	126.1	115.9	122.7	129.1	131.4	143.1	130.7	124.9	113.9	109.1	125	119.2
10	132	131.7	133.6	91.2	98.7	107.9	111.9	130.8	120.9	124	131.2	133.6	148.4	133.9	127.6	118.7	114.2	129.9	124.3
11	135.2	135.8	135.6	99.1	105.5	112.3	118.5	135.5	122.4	126.6	136.4	138.6	150.3	138.5	129.8	124.6	115.5	132	127
12	138.2	135.1	137.2	108.6	110.1	118.2	122.2	138.8	126.8	131.1	141.7	144	154.5	145.7	134.6	124.6	119.7	135	135.3
13	142.4	141.9	142.7	117	118.6	121.6	125.9	141.8	129.2	133.8	145.7	147.6	158.3	148.5	138.2	129.3	125.2	138.2	140.4
Fig. 2D: Viral RNA					Fig. 2E: Viral RNA					Fig. 2F: Virus titer					Fig. 2G: Virus titer
S-217622			MPV		S-217622			MPV		S-217622			MPV		S-217622			MPV
0	30	200			0	30	200			0	30	200			0	30	200
10205595	9351446	18	12555158		2809628	692799	1	1125968		6000000	2500000	n.d.(=100)	2400000		15500000	1300000	n.d.(=100)	1100000
19218491	5264474	5	8190899		4706598	161606	2	2898752		3800000	1700000	n.d.(=100)	3200000		16500000	750000	n.d.(=100)	2400000
11253567	6254487	23	8187631		2499213	1476052	7	1522608		3700000	2600000	n.d.(=100)	1200000		22000000	3000000	n.d.(=100)	5000000
25920550	4687980	7	4246702		798593	1317474	14	556147		14000000	3300000	n.d.(=100)	1300000		6000000	2100000	n.d.(=100)	4000000
Fig. 2H: Relative Ifng RNA level						Fig. 2I: Relative Il6 RNA level
Uninfected	S-217622			MPV		Uninfected	S-217622			MPV
	0	30	200				0	30	200
1.018	3.59	1.152	0.747	3.057		1.11	3.828	1.879	1.73	2.396
1.45	3.474	1.861	1.329	2.068		1.153	4.007	3.037	2.567	3.108
0.813	4.35	0.813	1.078	2.706		0.838	4.32	1.635	2.073	2.016
0.833	2.537	1.081	1.655	2.268		0.934	3.98	1.555	2.196	2.46
Fig. 2J: Relative Il10 RNA level						Fig. 2K: Relative Cxcl10 RNA level
Uninfected	S-217622			MPV		Uninfected	S-217622			MPV
	0	30	200				0	30	200
1.066	4.183	0.503	0.292	3.327		1.078	15.618	5.905	0.554	14.606
1.317	4.4	0.854	0.654	2.297		1.056	21.046	3.383	0.697	18.503
0.95	3.78	0.402	0.456	2.692		0.727	14.96	3.366	0.74	12.763
0.749	2.271	0.389	0.901	2.828		1.209	18.477	5.993	0.644	10.956
Fig. 2L: Neutralizing antibody titer						Fig. 2N: Virus titer				Fig. 2N: Virus titer
Uninfected	S-217622			MPV		S-217622		MPV		S-217622		MPV
	0	30	200			0	200			0	200
n.d.(=10)	640	160	n.d.(=10)	640		9500000	n.d.(=100)	1250000		10000000	n.d.(=100)	16000000
n.d.(=10)	1280	160	n.d.(=10)	2560		3600000	n.d.(=100)	1400000		12500000	n.d.(=100)	3000000
n.d.(=10)	1280	320	n.d.(=10)	1280		2600000	n.d.(=100)	800000		8500000	n.d.(=100)	30000000
	640	320	n.d.(=10)	1280						16000000	n.d.(=100)	9000000
										7500000	n.d.(=100)	9500000
										14000000	n.d.(=100)	16500000

## Sheet: Figure 3
Fig. 3A: Viral RNA
Alpha			Gamma			Omicron/BA.1			Omicron/BA.2			Omicron/BA.5			Omicron/BA.2.75
S-217622 (mg/kg)			S-217622 (mg/kg)			S-217622 (mg/kg)			S-217622 (mg/kg)			S-217622 (mg/kg)			S-217622 (mg/kg)
0	200		0	200		0	200		0	200		0	200		0	200
14348560	31		5862613	8		25545	n.d.(=1)		1426766	106		89931	n.d.(=1)		66770	n.d.(=1)
4336181	27		9047442	51		19071	n.d.(=1)		1388980	15		21204	1		64918	n.d.(=1)
5199884	11		16111965	20		5904	n.d.(=1)		2679052	12		32614	n.d.(=1)		56136	n.d.(=1)
6484129	19		5307857	13		12048	n.d.(=1)		1265452	16		41747	n.d.(=1)		60055	n.d.(=1)
Fig. 3B: Virus titer
Alpha			Gamma			Omicron/BA.1			Omicron/BA.2			Omicron/BA.5			Omicron/BA.2.75
S-217622 (mg/kg)			S-217622 (mg/kg)			S-217622 (mg/kg)			S-217622 (mg/kg)			S-217622 (mg/kg)			S-217622 (mg/kg)
0	200		0	200		0	200		0	200		0	200		0	200
4000000	n.d.(=100)		50000000	n.d.(=100)		180000	n.d.(=100)		1100000	n.d.(=100)		400000	n.d.(=100)		700000	n.d.(=100)
16000000	n.d.(=100)		90000000	n.d.(=100)		500000	n.d.(=100)		1800000	n.d.(=100)		750000	n.d.(=100)		1050000	n.d.(=100)
24500000	n.d.(=100)		70000000	n.d.(=100)		90000	n.d.(=100)		1200000	n.d.(=100)		95000	n.d.(=100)		1450000	n.d.(=100)
18500000	n.d.(=100)		10000000	n.d.(=100)		175000	n.d.(=100)		500000	n.d.(=100)		130000	n.d.(=100)		1350000	n.d.(=100)

## Sheet: Figure 4
Fig. 4B: Body weight
Day	Uninfected			S-217622 (0 mg/ml)				S-217622 (30 mg/ml)				S-217622 (200 mg/ml)				MPV (200 mg/kg)
0	100	100	100	100	100	100	100	100	100	100	100	100	100	100	100	100	100	100	100
1	104.7	104.2	105	108.2	101.2	105.1	104.8	102.7	104.2	103.6	102.9	102.1	103.8	101.9	105.1	101.4	101.6	99.9	101.9
2	108.6	107.9	109.3	113.9	95.5	97.1	96.9	93.9	102.8	95.2	94.7	99.1	99.1	96.9	97.4	92.9	98.2	92	94.2
3	113.3	112.4	115.2	105.1	91.4	90	89.7	91.4	105.3	88.9	89.7	100.9	94	96.6	91.7	87.5	98.5	89.8	89.3
4	116.3	116.4	117.8	100.5	89.5	86.4	86.6	93.3	110.7	84.9	86.7	103.5	89.8	98.7	87.7	84.2	96.9	84.5	86.6
5	120.6	119.3	122.1	95	86.2	83.9	84.4	92.6	113.4	80.8	84.1	107	96.5	102.8	90.5	82.8	95.9	81	81.5
6	123.8	122.9	126.1	91.2	88.7	89	83.5	101.5	117.2	84.3	90.5	112	105.9	108	98.1	87.3	100.6	84.1	82.1
7	125.4	126.4	127.4	93.6	97.2	97.1	88.7	108	123.9	93.5	100.6	116.8	114.4	113	105.7	96.5	107.6	93	87.1
8	128.4	129.5	131.3	102.1	107.5	106.7	97.2	113.7	127.1	100.6	107.5	122.1	119.5	118.8	111.4	105.1	115	96.1	96.7
9	130.4	130	131.4	110.9	114.2	111.8	105.5	119.2	133.3	107.2	111.6	130.4	127	123.4	117.6	112.3	118.9	103.4	101.7
10	131.3	131.6	132.9	114.7	120.7	118.9	111.7	123.1	138.3	113.1	116.3	133.7	132.5	127.9	121.5	119.5	124	108	108.3
11	133.1	132	132.1	118.4	124.9	125.2	116.8	126.6	139.5	118.1	122.2	131.5	139.3	132.4	127	121.2	127.3	114.3	113.6
12	134.9	134	134.3	122.5	130.4	127.6	123.8	129.5	143.3	122.6	126.2	132.8	140.4	135.6	130.7	125.6	130.4	116.9	120.9
13	136.6	134.1	135.4	123.7	135.8	128.8	128.9	130.9	143	117.8	127.8	131.2	139	132.7	131.9	127.7	135.1	116.6	123.9
Fig. 4C: Viral RNA					Fig. 4D: Viral RNA					Fig. 4E: Virus titer					Fig. 4F: Virus titer
S-217622			MPV		S-217622			MPV		S-217622			MPV		S-217622			MPV
0	30	200			0	30	200			0	30	200			0	30	200
463262	242478	184497	722400		626733	1464	865	90343		1800000	110000	160000	700000		2050000	60000	n.d.(=100)	225000
443652	181011	149004	128535		275485	2056	2720	135502		2400000	180000	70000	600000		1700000	15000	n.d.(=100)	500000
356363	400390	250553	536171		405147	12513	2557	79811		4000000	290000	100000	1200000		4500000	20000	1000	500000
672030	72344	219560	736485		485635	44143	9685	49337		1500000	60000	120000	700000		7000000	200000	3500	350000
															*: under detection limit
Fig. 4G: Relative Ifng RNA level						Fig. 4H: Relative Il6 RNA level
Uninfected	S-217622			MPV		Uninfected	S-217622			MPV
	0	30	200				0	30	200
1.018	3.59	1.152	0.747	3.057		1.11	3.828	1.879	1.73	2.396
1.45	3.474	1.861	1.329	2.068		1.153	4.007	3.037	2.567	3.108
0.813	4.35	0.813	1.078	2.706		0.838	4.32	1.635	2.073	2.016
0.833	2.537	1.081	1.655	2.268		0.934	3.98	1.555	2.196	2.46
Fig. 4I: Relative Il10 RNA level						Fig. 4J: Relative Cxcl10 RNA level
Uninfected	S-217622			MPV		Uninfected	S-217622			MPV
	0	30	200				0	30	200
1.066	4.183	0.503	0.292	3.327		1.078	15.618	5.905	0.554	14.606
1.317	4.4	0.854	0.654	2.297		1.056	21.046	3.383	0.697	18.503
0.95	3.78	0.402	0.456	2.692		0.727	14.96	3.366	0.74	12.763
0.749	2.271	0.389	0.901	2.828		1.209	18.477	5.993	0.644	10.956
Fig. 4K: Neutralizing antibody titer
Uninfected	S-217622			MPV
	0	30	200
n.d.(=10)	1280	1280	640	640
n.d.(=10)	1280	320	320	640
n.d.(=10)	1280	640	320	1280
	640	640	160	1280

## Sheet: Figure 5
Fig. 5B: Histopathological severity score
S-217622			MPV
0	30	200
20	14	3	17
14	7	5	13
18	4	4	17
17	5	7	17
Fig. 5D: Histopathological severity score
S-217622			MPV
0	30	200
14	14	17	17
15	16	19	12
12	15	20	18
20	13	6	19
